# Supplementary material for: Streamlines of the Poynting Vector and Chirality Flux around a Plasmonic Bowtie Nanoantenna
Source: Nanomaterials (Basel). 2023 Dec 25;14(1):61. doi: 10.3390/nano14010061 (PMC10781037; doi:10.3390/nano14010061)
Supplement: Supplementary file 1 [file nanomaterials-14-00061-s001.zip]

Archive with 1 entries (1 files):
- nanomaterials-2730615-supplementary.pdf
